# Supplementary material for: Virulence genes, resistome and mobilome of Streptococcus suis strains isolated in France
Source: Microb Genom. 2024 Mar 28;10(3):001224. doi: 10.1099/mgen.0.001224 (PMC10995628; doi:10.1099/mgen.0.001224)
Supplement: Uncited Table S1. [file mgen-10-01224-s001.xlsx]

## Sheet: Supplementary Table 1
Supplementary Table 1: isolation characteristics, ST, CC, resistance profile, resistance genes (and association with MGE indicated in brackets), MGEs, competence and virulence genes of the 102 strains of Streptococcus suis analyzed in this work
Strain	Genome Accession number	Year	Host	Isolation_region	Isolation_site	Pathotype	Serotype	ST	Clonal complex	Gentamicin	Ampicillin	Ceftiofur	Cefotaxim	Imipenem	PenicillinG	Chloramphenicol	Florfenicol	Erythromycin	Tylosin	Tilmicosin	Lincomycin	Clindamycin	Quinupristin_Dalfopristin	Tiamulin	Enrofloxacin	Levofloxacin	Norfloxacin	Tetracycline	Trimethoprim_Sulphamethoxazole	Vancomycin	Linezolid	ant(6)Ia	ant(9)-Ia	aph(3')-III	dfrF	dfrG	erm(B)	Inu(B)	Isa(E)	SAT-4	tet(40)	tet(M)	tet(O)	tet(O/W/32/O)	tet(W)	vat(D)	vgaF/srpA	ICE_Tn5252_rplL	ICE_Tn5252_rumA
1	JAUTIF000000000.1	Before_2010	pig	Other	Blood	Systemic	1_2	28	28	S	S	S	S	S	S	S	S	S	S	S	S	S	S	S	S	S	S	S	S	S	S
81	JAUTIE000000000.1	Before_2010	pig	Bzh	Blood	Systemic	1_2	28	28	S	S	S	S	S	S	S	S	R	R	R	R	R	S	S	S	S	S	R	R	S	S						1 (dIME_SNF2)						1 (dIME_SNF2)					1
94	JAUTID000000000.1	Before_2010	pig	Other	Lung	Respiratory	1_2	28	28	S	S	S	S	S	S	S	S	R	R	R	R	R	S	S	S	S	S	R	R	S	S						1 (ICE_Tn5252_mutT)								1 (ICE_Tn5252_mutT)
106	JAUTIC000000000.1	Before_2010	pig	Bzh	Tonsil	Carriage	3	231	231	S	S	S	S	S	S	S	S	R	R	R	R	R	S	S	S	S	S	R	S	S	S						1 (dIME_SNF2)						1 (dIME_SNF2)						partial
109	JAUTIB000000000.1	Before_2010	pig	Other	Nasal cavity	Carriage	1_2	28	28	S	S	S	S	S	S	S	S	R	R	R	R	R	S	S	S	S	S	R	R	S	S	1 (ICE_Tn5252_rplL)		1 (ICE_Tn5252_rplL)			1 (ICE_Tn5252_rplL)			1 (ICE_Tn5252_rplL)			1 (ICE_Tn5252_rplL)					1
141	JAUTIA000000000.1	Before_2010	pig	Bzh	Lung	Respiratory	1_2	28	28	S	S	S	S	S	S	S	S	R	R	R	R	R	S	S	S	S	S	R	R	S	S						1 (dIME_SNF2)						1 (dIME_SNF2)					1
150	JAUTHZ000000000.1	Before_2010	pig	Bzh	Lung	Respiratory	1_2	28	28	S	S	S	S	S	S	S	S	R	R	R	R	R	S	S	S	S	S	R	R	S	S	1 (ICE_Tn5252_rplL)		1 (ICE_Tn5252_rplL)			1 (ICE_Tn5252_rplL)			1 (ICE_Tn5252_rplL)			1 (ICE_Tn5252_rplL)					1
277	JAUTHY000000000.1	Before_2010	human	Other	Nervous system	Systemic	2	1	1	S	S	S	S	S	S	S	S	S	S	S	S	S	S	S	S	S	S	R	S	S	S												1 (IME_SNF2)					1
281	JAUTHX000000000.1	Before_2010	human	Other	Blood	Systemic	2	1	1	S	S	S	S	S	S	S	S	R	R	R	R	R	S	S	S	S	S	R	S	S	S	1 (ICE_Tn5252_rplL)		1 (ICE_Tn5252_rplL)			1 (ICE_Tn5252_rplL)			1 (ICE_Tn5252_rplL)			1 (dIME_SNF2)					1
384	JAUTHW000000000.1	Before_2010	wild_boar	Other	Blood	Systemic	7	1855	singleton	S	S	S	S	S	S	S	S	S	S	S	S	S	S	S	S	S	S	S	S	S	S
430	JAUTHV000000000.1	Before_2010	pig	Bzh	Nasal cavity	Carriage	12	1856	singleton	S	S	S	S	S	R	S	S	R	R	R	R	R	S	R	S	S	S	R	S	S	S						1							1 (IME_SNF2)			1	1
434	JAUTHU000000000.1	Before_2010	pig	Bzh	Nasal cavity	Carriage	3	231	231	S	S	S	S	S	S	S	S	R	R	R	R	R	S	S	S	S	S	R	R	S	S					1	1 (dIME_SNF2)						1 (dIME_SNF2)						partial
440	JAUTHT000000000.1	Before_2010	pig	Bzh	Lung	Respiratory	2	28	28	S	S	S	S	S	S	S	S	R	R	R	R	R	S	S	S	S	S	R	R	S	S						1 (ICE_Tn5252_ADPrib)								1 (ICE_Tn5252_ADPrib)
443	JAUTHS000000000.1	Before_2010	pig	Bzh	Lung	Respiratory	3	231	231	S	S	S	S	S	S	S	S	R	R	R	R	R	S	S	S	S	S	R	R	S	S					1	1 (dIME_SNF2)						1 (dIME_SNF2)						partial
450	JAUTHR000000000.1	Before_2010	pig	Bzh	Nasal cavity	Carriage	11	1857	singleton	S	R	S	S	S	R	S	S	R	R	R	R	R	S	S	S	S	S	R	R	S	S	1	1	1			1				1 (IME_SNF2)			1 (IME_SNF2)		1 (dICE_Tn549_rbgA)			2
488	JAUTHQ000000000.1	Before_2010	pig	Bzh	Tonsil	Carriage	27	1858	singleton	S	R	S	S	S	R	S	S	R	R	R	R	R	S	R	S	S	S	R	R	S	S	1 (ICE_Tn5252_ADPrib)		1 (ICE_Tn5252_ADPrib)			1			1 (ICE_Tn5252_ADPrib)				1 (ICE_Tn5252_ADPrib)			1
545	JAUTHP000000000.1	Before_2010	pig	Bzh	Tonsil	Carriage	1	1859	singleton	S	S	S	S	S	R	S	S	R	R	R	R	R	S	S	S	S	S	R	S	S	S						1						1				1
548	JAUTHO000000000.1	Before_2010	pig	Bzh	Tonsil	Carriage	16	1860	singleton	S	S	S	S	S	S	S	S	R	R	R	R	R	S	R	S	S	S	R	S	S	S						1 (dIME_SNF2)					1 (Tn916 in Tn5252_rplL)	1 (dIME_SNF2)				1	1
561	JAUTHN000000000.1	Before_2010	pig	Bzh	Tonsil	Carriage	27	1861	singleton	S	S	S	S	S	R	S	S	R	R	R	R	R	S	S	S	S	S	R	S	S	S	1 (ICE_Tn5252_rumA)		1 (ICE_Tn5252_rumA)			1 (ICE_Tn5252_rumA)			1 (ICE_Tn5252_rumA)				1 (ICE_Tn5252_rumA)			1		partial
568	JAUTHM000000000.1	Before_2010	pig	Bzh	Nasal cavity	Carriage	9	16	16	S	S	S	S	S	S	S	S	R	R	R	R	R	S	S	S	S	S	R	S	S	S						1 (ICE_Tn5252_ADPrib)								1 (ICE_Tn5252_ADPrib)
1009	JAUTHL000000000.1	Before_2010	human	Other	Blood	Systemic	2	1	1	S	S	S	S	S	S	S	S	R	R	R	R	R	S	S	S	S	S	R	S	S	S						1 (dIME_SNF2)						1 (dIME_SNF2)					1
1015	JAUTHK000000000.1	Before_2010	pig	Bzh	Lung	Respiratory	1_2	28	28	S	S	S	S	S	S	S	S	R	R	R	R	R	S	S	S	S	S	R	R	S	S						1 (dICE_Tn5252_mutT)								1 (dICE_Tn5252_mutT)
1027	JAUTHJ000000000.1	Before_2010	human	Other	Nervous system	Systemic	2	1	1	S	S	S	S	S	S	S	S	R	R	R	S	S	S	S	S	S	S	R	S	S	S						1 (dIME_SNF2)						1 (dIME_SNF2)						1
1034	JAUTHI000000000.1	Before_2010	pig	Bzh	Nervous system	Systemic	9	16	16	S	S	S	S	S	S	S	S	R	R	R	R	R	S	S	S	S	S	R	S	S	S	1 (IME_PPI)					1 (IME_PPI)						1 (IME_PPI)		1 (ICE_vanG_lysS)
1038	JAUTHH000000000.1	Before_2010	pig	Bzh	Lung	Respiratory	3	231	231	S	S	S	S	S	S	S	S	R	R	R	R	R	S	S	S	S	S	R	R	S	S				1 (IME_PF02486 integrated in a prophage)		1 (dIME_SNF2)						1 (dIME_SNF2)						partial
1075	JAUTHG000000000.1	Before_2010	human	Bzh	Nervous system	Systemic	14	231	231	S	S	S	S	S	S	S	S	R	R	R	R	R	S	S	S	S	S	R	R	S	S						1 (dIME_SNF2)						1 (dIME_SNF2)					dICE
1218	JAUTHF000000000.1	After_2015	human	Other	Brain	Systemic	2	1	1	S	S	S	S	S	S	S	S	S	S	S	S	S	S	S	S	S	S	R	S	S	S												1 (dIME_SNF2)
1221	JAUTHE000000000.1	After_2015	human	Other	Blood	Systemic	2	1	1	S	S	S	S	S	S	S	S	R	R	R	R	R	S	S	S	S	S	R	S	S	S						1 (dIME_SNF2)						1 (dIME_SNF2)						1
1222	JAUTHD000000000.1	After_2015	human	Other	Blood	Systemic	2	1	1	S	S	S	S	S	S	S	S	R	R	R	R	R	S	S	S	S	S	R	S	S	S						1 (dIME_SNF2)						1 (dIME_SNF2)						1
1224	JAUTHC000000000.1	After_2015	wild_boar	Other	Lung	Respiratory	29	1862	singleton	S	S	S	S	S	S	S	S	R	R	R	R	R	S	S	S	S	S	R	S	S	S						1										1
1266	JAUTHB000000000.1	After_2015	pig	Bzh	Blood	Systemic	9	1863	singleton	S	S	S	S	S	R	S	S	S	S	S	R	R	S	R	S	S	S	R	S	S	S												1				1
1285	JAUTHA000000000.1	After_2015	pig	Bzh	Nasal cavity	Carriage	11	1864	1323/1864	S	S	S	S	S	R	S	S	R	R	R	R	R	S	S	S	S	S	R	S	S	S		1 (IME_HTH-XRE)				1						1 (IME_SNF2)						dICE
1311	JAUTGZ000000000.1	After_2015	pig	Bzh	Blood	Systemic	18	1865	singleton	S	S	S	S	S	S	S	S	R	R	R	R	R	S	S	S	S	S	R	R	S	S						1
1333	JAUTGY000000000.1	After_2015	pig	Bzh	Lung	Respiratory	29	1866	singleton	S	S	S	S	S	R	S	S	R	R	R	R	R	S	R	S	S	S	R	R	S	S	1 (prophage_rumA)					1				1 (dIME_SNF2)			1 (dIME_SNF2)			1	1
1450	JAUTGX000000000.1	After_2015	wild_boar	Other	Tonsil	Carriage	10	1868	singleton	S	S	S	S	S	S	S	S	S	S	S	R	R	S	S	S	S	S	S	S	S	S																1
1471	JAUTGW000000000.1	After_2015	pig	Bzh	Lung	Respiratory	5	1854	singleton	S	R	S	S	S	R	S	S	R	R	R	R	R	S	R	R	R	R	R	R	S	S	1 (dICE_Tn5252_mutT)	1 (dICE_Tn5252_mutT)				1 (dICE_Tn5252_mutT)				1 (dICE_Tn5252_mutT)			1 (dICE_Tn5252_mutT)			1
1473	JAUTGV000000000.1	After_2015	pig	Bzh	Blood	Systemic	2	1	1	S	S	S	S	S	S	S	S	R	R	R	R	R	S	S	S	S	S	R	S	S	S						1 (dIME_SNF2)						1 (dIME_SNF2)						1
1474	JAUTGU000000000.1	After_2015	pig	Other	Lung	Respiratory	2	28	28	S	S	S	S	S	S	S	S	R	R	R	R	R	S	S	S	S	S	R	S	S	S						1 (dIME_SNF2)						1 (dIME_SNF2)						1
1475	JAUTGT000000000.1	After_2015	pig	Bzh	Blood	Systemic	2	1	1	S	S	S	S	S	S	S	S	R	R	R	R	R	S	S	S	S	S	R	S	S	S						1 (dIME_SNF2)						1 (dIME_SNF2)					1
1476	JAUTGS000000000.1	After_2015	pig	Other	Blood	Systemic	2	1	1	S	S	S	S	S	S	S	S	R	R	R	R	R	S	S	S	S	S	R	S	S	S	1 (ICE_Tn5252_rplL)	1 (ICE_Tn5252_rplL)				1 (ICE_Tn5252_rplL)							1 (ICE_Tn5252_rplL)				1
1477	JAUTGR000000000.1	After_2015	pig	Bzh	Nervous system	Systemic	2	1	1	S	S	S	S	S	S	S	S	S	S	S	S	S	S	S	S	S	S	S	S	S	S
1486	JAUTGQ000000000.1	After_2015	pig	Other	Lung	Respiratory	2	1	1	S	S	S	S	S	S	S	S	R	R	R	R	R	S	S	S	S	S	R	S	S	S						1 (dIME_SNF2)						1 (dIME_SNF2)						1
1488	JAUTGP000000000.1	After_2015	pig	Bzh	Blood	Systemic	2	1	1	S	S	S	S	S	S	S	S	S	S	S	S	S	S	S	S	S	S	R	S	S	S												1 (IME_SNF2)
1492	JAUTGO000000000.1	After_2015	pig	Other	Blood	Systemic	2	28	28	S	S	S	S	S	S	S	S	R	R	R	R	R	S	S	S	S	S	R	S	S	S						1 (ICE_Tn1549_rbgA)						1 (IME_PPI)						1
1499	JAUTGN000000000.1	After_2015	pig	Other	lymph node	Systemic	2	1	1	S	S	S	S	S	S	S	S	S	S	S	S	S	S	S	S	S	S	R	S	S	S												1 (IME_SNF2)						1
1500	JAUTGM000000000.1	After_2015	pig	Bzh	Blood	Systemic	7	29	28	S	S	S	S	S	S	S	S	R	R	R	R	R	S	S	S	S	S	R	S	S	S						1 (dIME_SNF2)						1 (dIME_SNF2)					1
1501	JAUTGL000000000.1	After_2015	pig	Other	Blood	Systemic	7	29	28	S	S	S	S	S	S	S	S	S	S	S	S	S	S	S	S	S	S	R	S	S	S											1 (Tn916 in Tn5252_mutT)
1502	JAUTGK000000000.1	After_2015	pig	Other	Joint	Systemic	7	1515	28	S	S	S	S	S	S	S	S	R	R	R	R	R	S	S	S	S	S	R	S	S	S						1 (dIME_SNF2)						1 (dIME_SNF2)					1
1503	JAUTGJ000000000.1	After_2015	pig	Bzh	Na	Unknown	7	29	28	S	S	S	S	S	S	S	S	R	R	R	R	R	S	S	S	S	S	R	S	S	S						1 (dIME_SNF2)						1 (dIME_SNF2)					1
1504	JAUTGI000000000.1	After_2015	pig	Other	Joint	Systemic	7	29	28	S	S	S	S	S	S	S	S	R	R	R	R	R	S	S	S	S	S	R	S	S	S						1 (IME_SNF2)						1 (IME_SNF2)
1505	JAUTGH000000000.1	After_2015	pig	Bzh	Blood	Systemic	7	1505	87	S	S	S	S	S	S	S	S	R	R	R	R	R	S	S	S	S	S	R	S	S	S						1 (dIME_SNF2)						1 (dIME_SNF2)						partial
1506	JAUTGG000000000.1	After_2015	pig	Bzh	Nervous system	Systemic	7	1505	87	S	S	S	S	S	S	S	S	R	R	R	R	R	S	S	S	S	S	R	S	S	S						1 (dIME_SNF2)						1 (dIME_SNF2)						dICE
1507	JAUTGF000000000.1	After_2015	pig	Bzh	Blood	Systemic	7	1516	28	S	S	S	S	S	S	S	S	R	R	R	R	R	S	S	S	S	S	R	S	S	S						1 (dIME_SNF2)						1 (dIME_SNF2)					1
1508	JAUTGE000000000.1	After_2015	pig	Bzh	Blood	Systemic	7	29	28	S	S	S	S	S	S	S	S	S	S	S	S	S	S	S	S	S	S	R	S	S	S											1 (Tn916 in Tn5252_mutT)
1509	JAUTGD000000000.1	After_2015	pig	Bzh	Na	Unknown	7	29	28	S	S	S	S	S	S	S	S	R	R	R	R	R	S	S	S	S	S	R	S	S	S						1 (dIME_SNF2)						1 (dIME_SNF2)					1
1512	JAUTGC000000000.1	After_2015	pig	Bzh	Blood	Systemic	7	29	28	S	S	S	S	S	S	S	S	R	R	R	R	R	S	S	S	S	S	R	S	S	S						1 (dIME_SNF2)						1 (dIME_SNF2)					dICE
1513	JAUTGB000000000.1	After_2015	pig	Other	Nervous system	Systemic	7	29	28	S	S	S	S	S	S	S	S	R	R	R	R	R	S	S	S	S	S	R	S	S	S						1 (dIME_SNF2)						1 (dIME_SNF2)					1
1517	JAUTGA000000000.1	After_2015	pig	Other	Nervous system	Systemic	7	29	28	S	S	S	S	S	S	S	S	R	R	R	R	R	S	S	S	S	S	R	S	S	S						1 (dIME_SNF2)						1 (dIME_SNF2)					1
1521	JAUTFZ000000000.1	After_2015	pig	Bzh	Nervous system	Systemic	7	1505	87	S	S	S	S	S	S	S	S	R	R	R	R	R	S	S	S	S	S	R	S	S	S						1 (dIME_SNF2)						1 (dIME_SNF2)						partial
1525	JAUTFY000000000.1	After_2015	pig	Bzh	Kidney	Systemic	7	29	28	S	S	S	S	S	S	S	S	R	R	R	R	R	S	S	S	S	S	R	S	S	S						1 (dIME_SNF2)						1 (dIME_SNF2)					1
1526	JAUTFX000000000.1	After_2015	pig	Other	Joint	Systemic	7	29	28	S	S	S	S	S	S	S	S	R	R	R	R	R	S	S	S	S	S	R	S	S	S						1 (dIME_SNF2)						1 (dIME_SNF2)					1
1529	JAUTFW000000000.1	After_2015	pig	Bzh	Nervous system	Systemic	9	16	16	S	S	S	S	S	S	S	S	S	S	S	S	S	S	S	S	S	S	R	S	S	S														1 (ICE_vang_lysS)
1530	JAUTFV000000000.1	After_2015	pig	Bzh	Blood	Systemic	9	1518	16	S	S	S	S	S	S	S	S	S	S	S	S	S	S	S	S	S	S	R	S	S	S														1 (ICE_vanG_lysS)
1531	JAUTFU000000000.1	After_2015	pig	Bzh	Nervous system	Systemic	9	1519	singleton	S	S	S	S	S	S	S	S	R	R	R	R	R	S	R	S	S	S	R	S	S	S						1 (IME_guaA)										1
1532	JAUTFT000000000.1	After_2015	pig	Other	Blood	Systemic	9	16	16	S	S	S	S	S	S	S	S	R	R	R	R	R	S	S	S	S	S	R	S	S	S						1 (ICE_Tn5252)								1 (ICE_Tn5252)
1533	JAUTFS000000000.1	After_2015	pig	Other	Heart	Systemic	9	16	16	S	S	S	S	S	S	S	S	S	S	S	S	S	S	S	S	S	S	S	S	S	S
1534	JAUTFR000000000.1	After_2015	pig	Bzh	Nervous system	Systemic	9	16	16	S	S	S	S	S	S	S	S	R	R	R	R	R	S	S	S	S	S	R	S	S	S						1 (ICE_Tn5252_ADPrib)								1 (ICE_Tn5252_ADPrib)				partial
1535	JAUTFQ000000000.1	After_2015	pig	Other	Joint	Systemic	9	16	16	S	S	S	S	S	S	S	S	S	S	S	S	S	S	S	S	S	S	S	S	S	S
1537	JAUTFP000000000.1	After_2015	pig	Other	Blood	Systemic	9	16	16	S	S	S	S	S	S	S	S	S	S	S	S	S	S	S	S	S	S	R	S	S	S														1 (ICE_vanG_lysS)
1538	JAUTFO000000000.1	After_2015	pig	Other	Blood	Systemic	9	16	16	S	S	S	S	S	S	S	S	R	R	R	R	R	S	S	S	S	S	R	S	S	S						1 (IME_PPI)						1 (IME_PPI)
1540	JAUTFN000000000.1	After_2015	pig	Bzh	Blood	Systemic	9	16	16	S	S	S	S	S	S	S	S	R	R	R	R	R	S	S	S	S	S	R	S	S	S						1 (ICE_Tn5252_mutTetoile)								1 (ICE_vanG_lysS)
1548	JAUTFM000000000.1	After_2015	pig	Bzh	Blood	Systemic	9	16	16	S	S	S	S	S	S	S	S	S	S	S	S	S	S	S	S	S	S	S	S	S	S
1551	JAUTFL000000000.1	After_2015	pig	Bzh	Blood	Systemic	9	1521	1521/1801	S	S	S	S	S	S	S	S	S	S	S	R	R	S	R	S	S	S	R	S	S	S		1 (prophage_rumA)					1 (prophage_rumA)	1 (prophage_rumA)						1 (prophage_rumA)
1552	JAUTFK000000000.1	After_2015	pig	Bzh	Blood	Systemic	9	16	16	S	S	S	S	S	S	S	S	S	S	S	S	S	S	S	S	S	S	R	S	S	S														1 (ICE_vanG_lysS)				partial
1553	JAUTFJ000000000.1	After_2015	pig	Bzh	Blood	Systemic	14	1	1	S	S	S	S	S	S	S	S	S	S	S	S	S	S	S	S	S	S	S	S	S	S
1554	JAUTFI000000000.1	After_2015	pig	Bzh	Blood	Systemic	14	1522	231	S	S	S	S	S	S	S	S	R	R	R	R	R	S	S	S	S	S	R	R	S	S						1 (dIME_SNF2)						1 (dIME_SNF2)					partial
1556	JAUTFH000000000.1	After_2015	pig	Bzh	Liver	Systemic	1	1	1	S	S	S	S	S	S	S	S	R	R	R	R	R	S	S	S	S	S	R	S	S	S						1 (dIME_SNF2)						1 (dIME_SNF2)					dICE
1557	JAUTFG000000000.1	After_2015	pig	Bzh	Blood	Systemic	1	13	13	S	S	S	S	S	S	S	S	S	S	S	S	S	S	R	S	S	S	S	S	S	S																1
1558	JAUTFF000000000.1	After_2015	pig	Bzh	Blood	Systemic	1	1	1	S	S	S	S	S	S	S	S	R	R	R	R	R	S	S	S	S	S	R	S	S	S						1 (ICE_Tn5252_rumA)						1 (dIME_SNF2)						1
1559	JAUTFE000000000.1	After_2015	pig	Bzh	Blood	Systemic	1	1	1	S	S	S	S	S	S	S	S	R	R	R	R	R	S	S	S	S	S	R	S	S	S						1 (ICE_Tn5252_rumA)						1 (dIME_SNF2)						1
1564	JAUTFD000000000.1	After_2015	pig	Other	Nervous system	Systemic	1	1	1	S	S	S	S	S	S	S	S	S	S	S	S	S	S	S	S	S	S	S	S	S	S
1566	JAUTFC000000000.1	After_2015	pig	Other	Blood	Systemic	1	1	1	S	S	S	S	S	S	S	S	R	R	R	R	R	S	S	S	S	S	R	S	S	S						1 (dIME_SNF2)						1 (dIME_SNF2)					1
1570	JAUTFB000000000.1	After_2015	pig	Bzh	Blood	Systemic	1	1	1	S	S	S	S	S	S	S	S	R	R	R	R	R	S	S	S	S	S	R	S	S	S						1 (ICE_Tn5252_rumA)						1 (dIME_SNF2)						1
1571	JAUTFA000000000.1	After_2015	pig	Bzh	Blood	Systemic	1	1	1	S	S	S	S	S	S	S	S	S	S	S	S	S	S	S	S	S	S	S	S	S	S
1572	JAUTEZ000000000.1	After_2015	pig	Other	Blood	Systemic	1	1	1	S	S	S	S	S	S	S	S	R	R	R	R	R	S	S	S	S	S	R	S	S	S						1 (ICE_Tn5252_rumA)						1 (dIME_SNF2)						1
1573	JAUTEY000000000.1	After_2015	pig	Other	Blood	Systemic	1	1	1	S	S	S	S	S	S	S	S	R	R	R	R	R	S	S	S	S	S	R	S	S	S						1 (ICE_Tn5252_rumA)						1 (dIME_SNF2)						1
1574	JAUTEX000000000.1	After_2015	pig	Other	Nervous system	Systemic	1	1	1	S	S	S	S	S	S	S	S	R	R	R	R	R	S	S	S	S	S	R	S	S	S						1 (ICE_Tn5252_rumA)						1 (dIME_SNF2)						1
1575	JAUTEW000000000.1	After_2015	pig	Bzh	Blood	Systemic	1	13	13	S	S	S	S	S	S	S	S	S	S	S	S	S	S	R	S	S	S	S	R	S	S																1
1577	JAUTEV000000000.1	After_2015	pig	Other	Blood	Systemic	1	1	1	S	S	S	S	S	S	S	S	R	R	R	R	R	S	S	S	S	S	R	S	S	S						1 (ICE_Tn5252_rumA)						1 (dIME_SNF2)						1
1583	JAUTEU000000000.1	After_2015	pig	Bzh	Joint	Systemic	2	1	1	S	S	S	S	S	S	S	S	R	R	R	R	R	S	S	S	S	S	R	S	S	S						1 (dIME_SNF2)						1 (dIME_SNF2)						1
1584	JAUTET000000000.1	After_2015	pig	Bzh	Blood	Systemic	2	28	28	S	S	S	S	S	S	S	S	R	R	R	S	S	S	S	S	S	S	R	S	S	S	1 (dICE_Tn5252_rplL)		1 (dICE_Tn5252_rplL)			1 (dICE_Tn5252_rplL)			1 (dICE_Tn5252_rplL)			1 (dICE_Tn5252_rplL)					dICE
1585	JAUTES000000000.1	After_2015	pig	Bzh	Blood	Systemic	2	1	1	S	S	S	S	S	S	S	S	R	R	R	S	S	S	S	S	S	S	R	S	S	S						1 (dIME_SNF2)						1 (dIME_SNF2)						1
1586	JAUTER000000000.1	After_2015	pig	Bzh	Nervous system	Systemic	2	1	1	S	S	S	S	S	S	S	S	R	R	R	R	R	S	S	S	S	S	R	S	S	S						1 (dIME_SNF2)						1 (dIME_SNF2)					1	partial
1588	JAUTEQ000000000.1	After_2015	pig	Bzh	Blood	Systemic	9	1508	14	S	S	S	S	S	S	S	S	R	R	R	R	R	S	S	S	S	S	R	S	S	S						1 (dIME_SNF2)						1 (dIME_SNF2)						1
1589	JAUTEP000000000.1	After_2015	pig	Bzh	Heart	Systemic	9	1508	14	S	S	S	S	S	S	S	S	R	R	R	R	R	S	S	S	S	S	R	R	S	S						1 (dIME_SNF2)						1 (dIME_SNF2)						1 and 1 dICE
1590	JAUTEO000000000.1	After_2015	pig	Bzh	Nervous system	Systemic	9	1508	14	S	S	S	S	S	S	S	S	R	R	R	R	R	S	S	S	S	S	R	S	S	S						1 (dIME_SNF2)						1 (dIME_SNF2)						1 and 1 dICE
1591	JAUTEN000000000.1	After_2015	pig	Bzh	Nervous system	Systemic	9	16	16	S	S	S	S	S	S	S	S	R	R	R	R	R	S	S	S	S	S	R	S	S	S						1 (ICE_Tn5252_ADPrib)								1 (ICE_Tn5252_ADPrib)
1594	JAUTEM000000000.1	After_2015	pig	Bzh	Nervous system	Systemic	9	16	16	S	S	S	S	S	S	S	S	R	R	R	R	R	S	S	S	S	S	R	S	S	S						1 (ICE_Tn5252_ADPrib)								1 (ICE_Tn5252_ADPrib)
1595	JAUTEL000000000.1	After_2015	pig	Bzh	Blood	Systemic	9	1509	138/1509	S	S	S	S	S	S	S	S	S	S	S	R	R	S	R	S	S	S	R	S	S	S																1
1597	JAUTEK000000000.1	After_2015	pig	Bzh	Heart	Systemic	9	1509	138/1509	S	S	S	S	S	S	S	S	S	S	S	R	R	S	S	S	S	S	R	R	S	S																1
1601	JAUTEJ000000000.1	After_2015	pig	Bzh	Lung	Respiratory	3	94	94	S	S	S	S	S	S	S	S	R	R	R	R	R	S	S	S	S	S	R	R	S	S						1 (dIME_SNF2)						1 (dIME_SNF2)
1607	JAUTEI000000000.1	After_2015	pig	Bzh	Na	Unknown	3	231	231	S	S	S	S	S	S	S	S	R	R	R	R	R	S	S	S	S	S	R	R	S	S					1	1 (dIME_SNF2)						1 (dIME_SNF2)						1
[truncated: 107 more columns]

## Sheet: Supplementary Table 2
Supplementary Table 2: NCBI reference sequence number and corresponding CDS number in the Streptococcus reference genome of the 70 virulence-associated factors analyzed in this work.
Name of virulence-associated factor	GenPept accession number	CDS number in reference genome (name of strain)
38_KDa_protein	WP_002936226.1	SSU1451 (S. suis P1-7)
6-phosphogluconate-dehydrogenase	WP_012028448.1	SSU1541 (S. suis P1-7)
AdcR	WP_012774904.1	SSU0112 (S. suis P1-7)
Adhesin_P	WP_012775427.1	SSU0253 (S. suis P1-7)
Amylopullulanase	WP_012775381.1	SSU1849 (S. suis P1-7)
Arginine_deiminase_system	WP_012775029.1	SSU0580 (S. suis P1-7)
CcpA	WP_004298830.1	SSU1202 (S. suis P1-7)
Cdd	WP_012775156.1	SSU0935 (S. suis P1-7)
CiaH	WP_012027074.1	SSU0944 (S. suis P1-7)
CiaR	WP_009909965.1	SSU0945 (S. suis P1-7)
Collagenase	WP_011922056.1	SSU0457 (S. suis P1-7)
Copper_exporting_ATPase	WP_014635836.1	SSU0207 (S. suis P1-7)
CovR	WP_004298854.1	SSU1191 (S. suis P1-7)
CpsE	WP_011922735.1	SSU0519 (S. suis P1-7)
CpsF	WP_011922115.1	SSU0520 (S. suis P1-7)
Cps2C	WP_012775429.1	SSU0517 (S. suis P1-7)
Dipeptidylpeptidase_IV	WP_011921783.1	SSU0187 (S. suis P1-7)
DltA	WP_012775035.1	SSU0596 (S. suis P1-7)
Dpr	WP_012027605.1	SSU1500 (S. suis P1-7)
Endo-beta-N-acetylglucosaminidase_D	WP_012775451.1	SSU1715 (S. suis P1-7)
Enolase	WP_002935704.1	SSU1320 (S. suis P1-7)
Extracellular_protein_factor	WP_011921767.1	SSU05_0177 (S. suis 05ZYH33)
Fbps	WP_012027427.1	SSU1311 (S. suis P1-7)
FeoB	WP_012027350.1	SSU1237 (S. suis P1-7)
Fur	WP_012774959.1	SSU0289 (S. suis P1-7)
GlnH_homolog	WP_012775143.1	SSU0883 (S. suis P1-7)
Glutamate_dehydrogenase	WP_011921833.1	SSU0234 (S. suis P1-7)
Glutamine_synthetase	WP_011921751.1	SSU0157 (S. suis P1-7)
Glyceraldehyde-3-phosphate_dehydrogenase	WP_012774914.1	SSU0153 (S. suis P1-7)
GtfA	WP_012027490.1	SSU1369 (S. suis P1-7)
guaA	WP_002934999.1	SSU0816 (S. suis P1-7)
guaB	WP_012028051.1	SSU1960 (S. suis P1-7)
Histidine triad protein	WP_011922633.1	SSU0309 (S. suis P1-7)
Hyaluronate_lyase	UYF63192.1	MUN40_06700 (S. suis 89-1591)
IgA1_protease	WP_012775141.1	SSU0879 (S. suis P1-7)
Lgt	WP_079253047.1	SSU1418 (S. suis P1-7)
Lipoprotein_103	WP_012774966.1	SSU0308 (S. suis P1-7)
Lipoprotein_signal_peptidase	WP_012775073.1	SSU0731 (S. suis P1-7)
Lpp	WP_014834978.1	SMUGS5_04970 (S. mutans GS-5)
LuxS	WP_004194159.1	SSU0376 (S. suis P1-7)
ManN	WP_009910689.1	SSU1585 (S. suis P1-7)
Muramidase-released_protein	WP_012775059.1	SSU0706 (S. suis P1-7)
NadR	WP_012028524.1	SSU1765 (S. suis P1-7)
NeuB	WP_002936321.1	SSU0535 (S. suis P1-7)
Permease_1	WP_011922412.1	SSU0835 (S. suis P1-7)
Permease_2	WP_002940990.1	SSU0501 (S. suis P1-7)
PgdA	WP_012775287.1	SSU1448 (S. suis P1-7)
PurA	WP_012775353.1	SSU1758 (S. suis P1-7)
PurD	WP_011921653.1	SSU0032 (S. suis P1-7)
RevS	WP_105151358.1	DF184_RS10870 (S. suis HN105)
SAG0907_homolog	WP_012775274.1	SSU1390 (S. suis P1-7)
SalK	ABP89910.1	SSU05_0944 (S. suis 05ZYH33)
SalR	ABP89909.1	SSU05_0943 (S. suis 05ZYH33)
ScrB	WP_012775322.1	SSU1619 (S. suis P1-7)
ScrR	WP_012027724.1	SSU1620 (S. suis P1-7)
Serum_opacity-like_factor	WP_014636488.1	SSU05_1663 (S. suis 05ZYH33)
SMU_61_homolog	WP_012774888.1	SSU0049 (S. suis P1-7)
Sortase_A	WP_012028210.1	SSU095 (S. suis P1-7)
Spr1018_homolog	WP_002935357.1	SSU0616 (S. suis P1-7)
SrtF_pilus	WP_012774996.1	SSU0428 (S. suis P1-7)
SrtG_pilus	UYF63598.1	MUN40_08860 (S. suis 89-1591)
SsnA_nuclease	WP_012775354.1	SSU1760 (S. suis P1-7)
SspA	WP_012775434.1	SSU0757 (S. suis P1-7)
Suilysin	WP_012027344.1	SSU1231 (S. suis P-7)
Superoxide dismutase	WP_012028394.1	SSU1356 (S. suis P1-7)
Surface_antigen_One	WP_012775220.1	SSU1201 (S. suis P1-7)
TraG	UYF62982.1	MUN40_05540 (S. suis 89-1591)
TreR	WP_012774930.1	SSU0218 (S. suis P1-7)
TroA	WP_012775387.1	SSU1869 (S. suis P1-7)
VirA	WP_012027693.1	SSU1589 (S. suis P1-7)

## Sheet: Supplementary Table 3
Supplementary table 3: Reference genomes used for the assembly of the contigs to generate pseudochromosomes before annotation and genomic analyses
Strain	Accession_number
Streptococcus suis D12	NC_017621.1
Streptococcus suis TL13	NC_021213.1
Streptococcus suis T15	NC_022665.1
Streptococcus suis DAT299	NZ_AP023391.1
Streptococcus suis DAT300	NZ_AP023392.1
Streptococcus suis 6407	NZ_CP008921.1
Streptococcus suis ISU2812	NZ_CP017092.1
Streptococcus suis 1081	CP017667.1
Streptococcus suis AH681	NZ_CP025043.1
Streptococcus suis HN105	NZ_CP029398.1
Streptococcus suis HA1003	NZ_CP030125.1
Streptococcus suis YSJ17	NZ_CP032064.1
Streptococcus suis WUSS351	NZ_CP039462.1
Streptococcus suis 16085/3b	NZ_CP058740.1
Streptococcus suis YZDH1	NZ_CP065430.1
Streptococcus suis 1112S	NZ_CP071697.1
Streptococcus suis 39565	NZ_CP076517.1
Streptococcus suis SS389	NZ_CP082202.1
Streptococcus suis NJ3	NZ_CP082203.1
Streptococcus suis GD-0088	NZ_LR738723.1
Streptococcus suis 9401240	NZ_LR738724.1

## Sheet: Supplementary Table 4
Supplementary table 4: variants of antimicrobial resistance genes analyzed in this work.
Name of resistance gene	GenBank accession number	Reference
vga(F)	MT431628.1	Hadjirin et al 2021
tet(M)	MW286470	Yu et al 2021
bcrABD	KX579977	Huang et al 2019
References:
Hadjirin NF, Miller EL, Murray GGR, Yen PLK, Phuc HD, Wileman TM, et al. Large-scale genomic analysis of antimicrobial resistance in the zoonotic pathogen Streptococcus suis. BMC Biol 2021;19:191. DOI : 10.1186/s12915-021-01094-1
Yu R, Zhang Y, Xu Y, Schwarz S, Li XS, Shang YH, et al. Emergence of a tet(M) Variant Conferring Resistance to Tigecycline in Streptococcus suis. Front Vet Sci 2021;8:709327. DOI : 10.3389/fvets.2021.709327
Huang J, Sun J, Wu Y, Chen L, Duan D, Lv X, et al. Identification and pathogenicity of an XDR Streptococcus suis isolate that harbours the phenicol-oxazolidinone resistance genes optrA and cfr, and the bacitracin resistance locus bcrABDR. Int J Antimicrob Agents 2019;54:43‑8. DOI: 10.1016/j.ijantimicag.2019.04.003

## Sheet: Supplementary Table 5
Supplementary table S5: list of competence proteins analyzed in this work.
Competence component/protein	GenPept accession number or sequence	CDS number in reference genome (name of strain)	Reference
Pheromone production
ComS-I_a	MFNYLKFFGRLGGNWGTWVEE		Okura et al 2017
ComS-I_b	MFNFLKFFGRLGGNWGTWVEE		Okura et al 2017
ComS-I_c	MFNFLKFFGRLGGNWGTWIEE		Okura et al 2017
ComS-I_d	MFNFLNFFGRLGGNWGTWVEE		Okura et al 2017
ComS-I_e	MFNFLNFFGRLGGNWGKWTDG		Okura et al 2017
ComS-II_a	MFQFFKFFGGFGQLGDENWWVK		Okura et al 2017
ComS-II_b	MDQFFKFFGGFGQLGDENWWVK		Okura et al 2017
ComS-II_c	MFQFFKFFGGFGQLDDENWWVK		Okura et al 2017
ComS-II_d	MFQFLKFFGGFGQFGEDNWWVK		Okura et al 2017
ComS-III	MITILTKVFPFGDFSTSWWNF		Okura et al 2017
Pheromone processing
Eep protease	WP_012027845.1	SSU1754 (S. suis P1-7)	Zaccaria et al 2016
Opp peptide transport system
OppA	WP_012775331.1	SSU1664 (S. suis P1-7)	Zaccaria et al 2016
OppB	WP_002938143.1	SSU1661 (S. suis P1-7)	Zaccaria et al 2016
OppC	WP_002938141.1	SSU1660 (S. suis P1-7)	Zaccaria et al 2016
OppD	WP_002942324.1	SSU1663 (S. suis P1-7)	Zaccaria et al 2016
OppF	WP_012027759.1	SSU1662 (S. suis P1-7)	Zaccaria et al 2016
Transcriptional regulator
ComR_I	WP_012774888.1	SSU0049 (S. suis P1-7)	Zaccaria et al 2016
ComR_II	AER16335.1	SSUD9_0056 (S. suis D9)	Zaccaria et al 2016
ComR_III	WP_024399278.1	SST28_RS0101885 (S. suis 93A)	Zaccaria et al 2016
Competence sigma factor
ComX	WP_011921639.1	SSU0016 (S. suis P1-7)	Zaccaria et al 2016
DNA-binding pilus
ComYA	WP_011921718.1	SSU0126 (S. suis P1-7)	Zaccaria et al 2016
ComYB	WP_012774907.1	SSU0127 (S. suis P1-7)	Zaccaria et al 2016
ComYC	WP_011921720.1	SSU0128 (S. suis P1-7)	Zaccaria et al 2016
ComYD	WP_011921721.1	SSU0129 (S. suis P1-7)	Zaccaria et al 2016
ComYE	WP_011921722.1	SSU0130 (S. suis P1-7)	Zaccaria et al 2016
ComYF	WP_011922561.1	SSU0131 (S. suis P1-7)	Zaccaria et al 2016
ComYG	WP_011921724.1	SSU0132 (S. suis P1-7)	Zaccaria et al 2016
ComYH	WP_011922562.1	SSU0133 (S. suis P1-7)	Zaccaria et al 2016
DNA-transport system
ComEA	WP_011922190.1	SSU0610 (S. suis P1-7)	Zaccaria et al 2016
ComEC	WP_012775040.1	SSU0611 (S. suis P1-7)	Zaccaria et al 2016
ComFA	WP_012774986.1	SSU0393 (S. suis P1-7)	Zaccaria et al 2016
ComFC	WP_004194119.1	SSU0394 (S. suis P1-7)	Zaccaria et al 2016
EndA	WP_012028260.1	SSU1009 (S. suis P1-7)	Zaccaria et al 2016
Ssb	WP_011921737.1	SSU0144 (S. suis P1-7)	Zaccaria et al 2016
Recombination synapse
CinA	WP_012774894.1	SSU0061 (S. suis P1-7)	Zaccaria et al 2016
CoiA	WP_012027201.1	SSU1083 (S. suis P1-7)	Zaccaria et al 2016
RadC	WP_012775155.1	SSU0924 (S. suis P1-7)	Zaccaria et al 2016
RecA	WP_011922545.1	SSU0062 (S. suis P1-7)	Zaccaria et al 2016
References:
Zaccaria E, Wels M, van Baarlen P, Wells JM. Temporal Regulation of the Transformasome and Competence Development in Streptococcus suis. Front Microbiol 2016;7:1922. DOI : 10.3389/fmicb.2016.01922
Okura M, Nozawa T, Watanabe T, Murase K, Nakagawa I, Takamatsu D, et al. A Locus Encoding Variable Defense Systems against Invading DNA Identified in Streptococcus suis. Genome Biol Evol 2017;9:1000‑12. DOI: 10.1093/gbe/evx062

## Sheet: Supplementary Table 6
Supplementary Table S6: Analysis of the quality of the Shovill genome assemblies using Quast and checkM tools.
Strain	GenBank Accession Number	# contigs	# contigs (>= 0 bp)	# contigs (>= 1000 bp)	# contigs (>= 10000 bp)	# contigs (>= 25000 bp)	# contigs (>= 5000 bp)	# contigs (>= 50000 bp)	# indels per 100 kbp	# local misassemblies	# misassembled contigs	# misassemblies	# mismatches per 100 kbp	# N's per 100 kbp	# predicted genes (>= 0 bp)	# predicted genes (>= 1500 bp)	# predicted genes (>= 300 bp)	# predicted genes (>= 3000 bp)	# predicted rRNA genes	Duplication ratio	GC (%)	L50	Largest contig	N50	Total length	completeness (checkM)	contamination (checkM)	strain_heterogeneity (checkM)
1	JAUTIF000000000.1	52	66	50	38	28	44	13	62.01	150	23	54	2360.15	0	1161 + 0 part	366 + 0 part	1134 + 0 part	83 + 0 part	3 + 0 part	1.005	41.14	9	211050	62199	2050313	99.95	0	0
81	JAUTIE000000000.1	55	66	50	39	29	45	12	59.01	154	19	53	2334.88	0	1197 + 0 part	366 + 0 part	1160 + 0 part	81 + 0 part	3 + 2 part	1.005	41.06	9	279740	68374	2113678	100	0	0
94	JAUTID000000000.1	55	69	50	40	32	45	16	61.67	149	23	51	2368.54	0	1190 + 0 part	373 + 0 part	1156 + 0 part	81 + 0 part	3 + 0 part	1.005	41.06	11	210077	66979	2115227	100	0	0
106	JAUTIC000000000.1	64	81	58	39	27	46	16	57.56	136	21	55	2341.78	0	1252 + 2 part	386 + 0 part	1217 + 2 part	91 + 0 part	3 + 0 part	1.004	40.96	9	313872	71428	2251576	100	0	0
109	JAUTIB000000000.1	53	65	47	38	28	44	11	59.15	160	18	55	2331.32	0	1190 + 0 part	368 + 0 part	1158 + 0 part	83 + 0 part	3 + 0 part	1.005	41.04	8	272087	80610	2103493	99.62	0	0
141	JAUTIA000000000.1	50	69	46	34	25	40	13	59.79	154	17	55	2358.06	0	1185 + 2 part	365 + 0 part	1150 + 2 part	86 + 0 part	3 + 0 part	1.005	41.07	7	278581	95375	2110021	100	0	0
150	JAUTHZ000000000.1	54	66	48	36	27	43	13	59.39	155	19	55	2341.65	0	1190 + 0 part	371 + 0 part	1156 + 0 part	83 + 0 part	3 + 0 part	1.006	41.05	9	196375	80673	2102289	100	0	0
277	JAUTHY000000000.1	39	50	35	26	21	30	16	3.8	12	5	9	100.74	0	1139 + 3 part	372 + 0 part	1107 + 3 part	86 + 0 part	3 + 2 part	1.001	41.16	6	336035	93622	2052589	100	0	0
281	JAUTHX000000000.1	35	46	30	23	18	25	13	3.43	10	5	13	103.68	0	1133 + 0 part	370 + 0 part	1108 + 0 part	84 + 0 part	3 + 2 part	1.002	41.15	5	367289	131499	2043909	100	0	0
384	JAUTHW000000000.1	32	54	28	22	19	23	15	64.83	145	19	93	2742.9	0	1158 + 4 part	363 + 0 part	1136 + 4 part	87 + 0 part	3 + 2 part	1.001	41.45	6	229185	136566	2022036	99.63	0.12	0
430	JAUTHV000000000.1	100	137	79	50	32	62	15	64.54	87	13	42	3018.81	0	1305 + 8 part	377 + 3 part	1263 + 8 part	94 + 2 part	3 + 2 part	1.005	41.68	15	160231	50922	2281033	99.95	0.37	0
434	JAUTHU000000000.1	62	73	59	40	32	47	19	57.21	141	25	56	2351.14	0	1258 + 3 part	386 + 0 part	1222 + 3 part	92 + 0 part	3 + 1 part	1.005	40.96	12	244885	61527	2254514	99.95	0	0
440	JAUTHT000000000.1	60	69	55	43	32	48	15	60.08	158	23	52	2345.77	0	1189 + 1 part	369 + 0 part	1154 + 1 part	84 + 0 part	3 + 0 part	1.005	41.16	11	197568	61251	2105977	100	0	0
443	JAUTHS000000000.1	68	89	63	41	30	48	16	57.18	142	24	56	2334.13	0	1277 + 0 part	391 + 0 part	1239 + 0 part	89 + 0 part	3 + 0 part	1.003	40.95	10	263536	73278	2275543	100	0	0
450	JAUTHR000000000.1	78	97	74	44	34	56	16	70.98	5	0	0	3348.52	0	1474 + 3 part	366 + 1 part	1417 + 3 part	74 + 0 part	4 + 0 part	1.006	43.12	13	158974	58806	2345977	99.63	0.19	0
488	JAUTHQ000000000.1	86	114	75	53	36	57	17	58.34	4	2	3	3494.21	0	1251 + 4 part	397 + 1 part	1209 + 4 part	113 + 1 part	3 + 2 part	1.013	41.54	15	105643	60712	2402398	99.63	0	0
545	JAUTHP000000000.1	121	175	110	49	30	69	18	63.98	94	19	45	3030.18	0	1331 + 8 part	406 + 5 part	1281 + 7 part	102 + 2 part	4 + 0 part	1.008	41.3	14	155329	58341	2378636	100	0.19	0
548	JAUTHO000000000.1	49	72	41	33	24	38	16	65.47	165	20	79	2706.06	0	1178 + 2 part	371 + 0 part	1150 + 2 part	84 + 0 part	3 + 2 part	1.003	41.11	8	197909	97201	2143377	100	0.62	66.67
561	JAUTHN000000000.1	135	198	117	62	35	86	10	61.49	5	2	3	3570.02	0	1312 + 8 part	383 + 4 part	1262 + 8 part	102 + 1 part	3 + 2 part	1.023	41.37	21	123507	39189	2352655	99.63	0.37	100
568	JAUTHM000000000.1	70	87	60	35	27	46	17	47.43	105	19	40	1708.73	0	1289 + 4 part	395 + 0 part	1253 + 4 part	95 + 0 part	3 + 2 part	1.006	41.04	10	208537	78654	2278721	100	0.37	100
1009	JAUTHL000000000.1	41	49	38	30	21	32	12	4.04	11	7	8	114.36	0	1146 + 2 part	363 + 1 part	1112 + 2 part	85 + 0 part	3 + 0 part	1.001	41.25	6	305835	93586	2039787	100	0	0
1015	JAUTHK000000000.1	60	70	52	40	30	46	17	59.66	153	21	47	2345.47	0	1192 + 0 part	369 + 0 part	1158 + 0 part	83 + 0 part	3 + 2 part	1.006	41.16	11	158797	67122	2111215	100	0	0
1027	JAUTHJ000000000.1	37	53	34	26	20	28	12	4.45	13	4	12	112.56	0	1135 + 2 part	368 + 1 part	1106 + 2 part	88 + 0 part	3 + 0 part	1.002	41.18	5	234091	170388	2033062	100	0	0
1034	JAUTHI000000000.1	67	74	57	32	27	43	18	47.9	107	20	42	1724.7	0	1303 + 6 part	403 + 1 part	1262 + 6 part	97 + 0 part	3 + 2 part	1.008	40.95	10	222426	77017	2321189	99.95	0.37	0
1038	JAUTHH000000000.1	72	87	66	49	34	54	18	57.91	136	27	59	2354.36	0	1289 + 0 part	387 + 0 part	1252 + 0 part	92 + 0 part	3 + 0 part	1.005	40.96	14	211115	51776	2293207	100	0	0
1075	JAUTHG000000000.1	64	80	58	40	30	50	16	57.39	138	26	53	2300.67	0	1222 + 1 part	366 + 0 part	1193 + 1 part	86 + 0 part	3 + 0 part	1.005	40.88	11	216461	63404	2203919	100	0.37	0
1218	JAUTHF000000000.1	37	52	32	25	19	27	15	3.57	12	7	13	92.44	0	1155 + 1 part	377 + 0 part	1126 + 1 part	84 + 0 part	3 + 0 part	1.001	41.08	5	305822	99053	2081053	100	0.06	0
1221	JAUTHE000000000.1	39	56	36	28	22	31	15	4.87	13	7	16	152	0	1158 + 3 part	370 + 2 part	1124 + 3 part	88 + 0 part	3 + 2 part	1.001	41.14	7	272327	93573	2076298	100	0	0
1222	JAUTHD000000000.1	41	60	40	31	24	35	16	4.34	13	4	12	110.02	0	1137 + 3 part	366 + 1 part	1107 + 3 part	87 + 0 part	3 + 2 part	1.001	41.13	8	224418	76895	2046177	100	0	0
1224	JAUTHC000000000.1	117	186	90	54	33	73	15	71.05	109	22	45	2998.21	0	1276 + 6 part	388 + 2 part	1221 + 4 part	97 + 1 part	3 + 1 part	1.007	41.39	16	103614	48847	2296404	100	0	0
1266	JAUTHB000000000.1	52	75	43	31	21	36	14	67.23	126	16	89	2827.79	0	1257 + 2 part	412 + 1 part	1222 + 2 part	95 + 0 part	3 + 0 part	1.001	41.08	6	366109	113783	2308089	100	0	0
1285	JAUTHA000000000.1	96	117	81	55	36	66	16	68.02	141	32	57	2768.43	0	1159 + 5 part	374 + 0 part	1130 + 5 part	88 + 0 part	3 + 2 part	1.008	40.98	17	98930	48177	2151715	100	0	0
1311	JAUTGZ000000000.1	176	228	154	74	27	111	4	62.28	113	29	53	2925.96	0	1254 + 5 part	352 + 2 part	1211 + 5 part	79 + 1 part	4 + 0 part	1.013	41.27	29	83605	23444	2204304	99.63	0	0
1333	JAUTGY000000000.1	89	114	80	54	31	61	18	57.47	115	17	44	2997.6	0	1328 + 11 part	392 + 2 part	1286 + 11 part	97 + 0 part	3 + 0 part	1.004	41.54	14	154723	56207	2359889	100	0	0
1450	JAUTGX000000000.1	70	98	61	45	29	52	16	76.08	139	20	43	2944.32	0	1155 + 2 part	363 + 0 part	1125 + 2 part	78 + 0 part	4 + 0 part	1.007	41.17	12	151035	59629	2069459	99.95	0	0
1471	JAUTGW000000000.1	104	159	88	57	35	76	15	56.83	5	2	2	3585.48	0	1343 + 4 part	406 + 2 part	1287 + 4 part	95 + 2 part	3 + 2 part	1.045	41.28	19	98486	48642	2382570	99.63	0.37	100
1473	JAUTGV000000000.1	30	38	25	20	17	22	13	3.45	13	7	14	104.62	0	1132 + 0 part	368 + 0 part	1104 + 0 part	88 + 0 part	5 + 0 part	1.002	41.21	5	305078	133674	2026185	100	0	0
1474	JAUTGU000000000.1	50	67	43	36	27	40	13	59.57	156	19	60	2346.98	0	1191 + 0 part	368 + 0 part	1156 + 0 part	84 + 0 part	5 + 0 part	1.006	41.09	8	210051	80650	2106726	100	0	0
1475	JAUTGT000000000.1	32	39	27	22	17	24	14	3.68	9	6	12	110.78	0	1132 + 3 part	371 + 1 part	1104 + 3 part	88 + 0 part	4 + 0 part	1.002	41.19	5	305927	157075	2052458	100	0	0
1476	JAUTGS000000000.1	30	37	24	20	17	23	15	4.72	12	6	13	130.88	0	1123 + 0 part	365 + 0 part	1099 + 0 part	86 + 0 part	5 + 0 part	1.002	41.1	5	305925	155820	2044868	100	0	0
1477	JAUTGR000000000.1	34	40	29	24	19	27	13	3.43	10	6	8	54.96	0	1120 + 4 part	367 + 3 part	1095 + 4 part	81 + 1 part	5 + 0 part	1.001	41.25	6	306027	101418	2015501	100	0	0
1486	JAUTGQ000000000.1	39	44	33	27	21	29	15	3.63	11	5	10	98.79	0	1134 + 0 part	367 + 0 part	1108 + 0 part	87 + 0 part	5 + 0 part	1.002	41.19	6	262024	93641	2040127	100	0	0
1488	JAUTGP000000000.1	31	36	24	20	16	22	13	3.9	10	6	14	83.92	0	1138 + 2 part	372 + 1 part	1108 + 2 part	84 + 0 part	5 + 0 part	1.002	41.17	4	368291	170754	2046888	100	0	0
1492	JAUTGO000000000.1	52	82	45	37	26	39	13	59.71	151	20	61	2342.47	0	1196 + 1 part	372 + 1 part	1161 + 1 part	85 + 0 part	4 + 0 part	1.006	41.09	8	212842	80623	2116456	100	0	0
1499	JAUTGN000000000.1	38	45	28	24	19	26	14	3.64	9	5	6	96.42	0	1127 + 0 part	366 + 0 part	1098 + 0 part	88 + 0 part	5 + 0 part	1.001	41.19	5	306035	131367	2033019	100	0	0
1500	JAUTGM000000000.1	99	122	91	54	29	76	15	56.97	142	30	52	2381.26	0	1202 + 1 part	360 + 1 part	1166 + 1 part	76 + 1 part	4 + 0 part	1.01	41.09	18	115633	45247	2085001	100	0.06	0
1501	JAUTGL000000000.1	95	127	86	58	35	73	11	60.1	138	31	49	2420.87	0	1199 + 0 part	367 + 0 part	1168 + 0 part	88 + 0 part	4 + 0 part	1.009	41.05	18	104279	38185	2099378	100	0	0
1502	JAUTGK000000000.1	105	132	97	55	30	80	15	57.28	144	32	50	2383.39	0	1197 + 0 part	360 + 0 part	1160 + 0 part	79 + 0 part	4 + 0 part	1.01	41.09	19	84859	40880	2086205	100	0.06	0
1503	JAUTGJ000000000.1	77	95	71	48	31	61	16	57.61	148	24	56	2401.1	0	1185 + 1 part	362 + 1 part	1156 + 1 part	77 + 1 part	5 + 0 part	1.007	41.08	14	192101	52502	2077619	100	0.06	0
1504	JAUTGI000000000.1	94	115	87	55	29	71	13	57.16	147	30	54	2389.86	0	1184 + 0 part	358 + 0 part	1157 + 0 part	81 + 0 part	4 + 0 part	1.009	41.13	16	129562	41562	2068833	100	0.06	0
1505	JAUTGH000000000.1	35	46	28	23	21	26	16	62.05	130	16	67	2329.57	0	1181 + 1 part	362 + 0 part	1143 + 1 part	90 + 0 part	4 + 0 part	1.004	41.1	6	253523	125900	2121780	100	0	0
1506	JAUTGG000000000.1	40	53	35	26	21	29	18	61.43	123	18	67	2343.12	0	1251 + 2 part	374 + 0 part	1215 + 2 part	89 + 0 part	4 + 0 part	1.005	41.03	7	243329	111135	2221207	100	0.19	0
1507	JAUTGF000000000.1	97	116	89	51	30	70	13	57.64	147	29	54	2401.82	0	1166 + 0 part	359 + 0 part	1136 + 0 part	78 + 0 part	5 + 0 part	1.01	41.09	16	152486	45538	2039606	100	0.06	0
1508	JAUTGE000000000.1	92	110	84	59	32	72	13	59.86	140	34	54	2425.72	0	1199 + 2 part	371 + 0 part	1167 + 2 part	86 + 0 part	5 + 0 part	1.008	41.06	18	104194	43563	2094340	100	0	0
1509	JAUTGD000000000.1	92	112	85	50	32	71	14	57.39	149	31	55	2404.16	0	1166 + 0 part	355 + 0 part	1139 + 0 part	77 + 0 part	5 + 0 part	1.01	41.09	16	172066	41561	2041934	100	0.06	0
1512	JAUTGC000000000.1	92	116	87	50	29	70	14	57.48	146	28	50	2405.5	0	1168 + 2 part	354 + 1 part	1137 + 2 part	76 + 1 part	5 + 0 part	1.009	41.09	15	164397	49995	2037476	100	0.06	0
1513	JAUTGB000000000.1	105	130	95	55	29	80	15	57.21	145	30	54	2386.54	0	1199 + 1 part	361 + 1 part	1161 + 1 part	77 + 1 part	5 + 0 part	1.01	41.09	18	114553	38556	2086547	100	0.06	0
1517	JAUTGA000000000.1	101	128	94	55	29	80	13	57.3	144	28	51	2384.98	0	1200 + 1 part	365 + 0 part	1168 + 1 part	76 + 0 part	4 + 0 part	1.01	41.09	18	115633	40880	2085767	100	0.06	0
1521	JAUTFZ000000000.1	35	48	29	23	21	26	16	62.04	130	16	66	2330.32	0	1158 + 1 part	357 + 0 part	1123 + 1 part	90 + 0 part	4 + 0 part	1.004	41.09	7	253522	115114	2087038	100	0	0
1525	JAUTFY000000000.1	97	116	88	51	29	72	12	57.02	148	29	52	2406.12	0	1163 + 1 part	355 + 0 part	1135 + 1 part	78 + 0 part	5 + 0 part	1.009	41.09	16	171960	45245	2040296	100	0.06	0
1526	JAUTFX000000000.1	99	123	90	53	32	74	13	57.55	145	28	49	2404.02	0	1166 + 2 part	353 + 0 part	1134 + 2 part	76 + 0 part	5 + 0 part	1.011	41.09	17	135672	38783	2039451	99.62	0.06	0
1529	JAUTFW000000000.1	72	100	62	41	29	50	15	46.33	105	20	51	1721.84	0	1246 + 2 part	388 + 1 part	1215 + 2 part	91 + 0 part	5 + 0 part	1.007	41.29	10	242287	63015	2165034	100	0.37	100
1530	JAUTFV000000000.1	71	97	62	41	30	50	15	46.21	103	19	50	1720.93	0	1244 + 1 part	391 + 0 part	1211 + 1 part	92 + 0 part	5 + 0 part	1.006	41.29	10	242287	62207	2163971	100	0.37	100
1531	JAUTFU000000000.1	68	86	59	44	31	52	15	61.45	128	27	69	3203.16	0	1188 + 2 part	376 + 1 part	1160 + 2 part	93 + 0 part	3 + 0 part	1.005	41.42	13	134534	56397	2104929	100	0	0
1532	JAUTFT000000000.1	74	89	60	37	28	43	16	48.08	104	18	48	1749.38	0	1341 + 0 part	417 + 0 part	1303 + 0 part	99 + 0 part	5 + 0 part	1.008	41.05	9	241753	83234	2374325	100	0.75	50
1533	JAUTFS000000000.1	74	96	69	44	29	51	16	48.92	96	27	52	1728.01	0	1206 + 1 part	381 + 0 part	1176 + 1 part	83 + 0 part	5 + 0 part	1.008	41.22	12	166804	64053	2105172	100	0.37	100
1534	JAUTFR000000000.1	69	88	61	33	27	43	17	47.65	107	23	53	1732.41	0	1289 + 0 part	400 + 0 part	1252 + 0 part	95 + 0 part	5 + 0 part	1.007	41.01	10	209617	77682	2282997	100	0.37	100
1535	JAUTFQ000000000.1	71	87	67	42	29	50	18	48	98	24	54	1729.73	0	1209 + 1 part	385 + 0 part	1183 + 1 part	85 + 0 part	5 + 0 part	1.008	41.22	13	144372	62966	2101648	100	0.37	100
1537	JAUTFP000000000.1	68	93	60	41	30	49	15	46.98	103	19	51	1736.42	0	1240 + 2 part	389 + 1 part	1211 + 2 part	92 + 0 part	5 + 0 part	1.007	41.29	10	242287	62207	2164235	100	0.37	100
1538	JAUTFO000000000.1	78	95	70	40	32	51	18	46.82	100	24	47	1734.84	0	1266 + 1 part	389 + 0 part	1231 + 1 part	88 + 0 part	5 + 0 part	1.009	41	12	174973	66878	2238032	100	0.75	50
1540	JAUTFN000000000.1	73	92	63	38	29	46	16	47.66	104	19	47	1748.63	0	1333 + 1 part	417 + 1 part	1294 + 1 part	98 + 1 part	5 + 0 part	1.008	41.05	10	241790	77138	2370777	100	0.75	50
1548	JAUTFM000000000.1	76	92	70	44	27	51	17	48.17	99	28	55	1730.21	0	1183 + 1 part	377 + 0 part	1157 + 1 part	81 + 0 part	5 + 0 part	1.009	41.22	12	144372	64053	2069559	100	0.37	100
1551	JAUTFL000000000.1	43	54	40	31	26	34	20	63.13	148	19	55	2521.17	0	1222 + 1 part	374 + 1 part	1186 + 1 part	99 + 1 part	4 + 0 part	1.005	41.18	9	184594	81675	2156972	100	0	0
1552	JAUTFK000000000.1	66	83	59	37	31	44	18	47.85	105	20	43	1730.35	0	1319 + 1 part	413 + 0 part	1286 + 1 part	99 + 0 part	5 + 0 part	1.007	40.98	12	161267	80962	2347163	100	0.75	50
1553	JAUTFJ000000000.1	32	38	25	21	16	23	13	4.36	10	6	8	64.58	0	1103 + 2 part	359 + 1 part	1078 + 2 part	81 + 0 part	5 + 0 part	1.002	41.3	4	306032	171247	1966158	100	0	0
1554	JAUTFI000000000.1	67	91	55	44	30	50	16	57.96	133	26	54	2282.18	0	1235 + 2 part	372 + 1 part	1206 + 2 part	90 + 0 part	5 + 0 part	1.007	40.84	11	175683	70334	2246966	99.72	0.37	0
1556	JAUTFH000000000.1	44	50	41	32	27	36	18	6.98	11	11	15	146.98	0	1114 + 1 part	358 + 0 part	1088 + 1 part	83 + 0 part	5 + 0 part	1.003	41.24	10	177242	85628	1987296	100	0	0
1557	JAUTFG000000000.1	68	88	64	40	22	55	16	58.65	143	25	49	2144.1	0	1157 + 0 part	352 + 0 part	1119 + 0 part	80 + 0 part	4 + 0 part	1.007	41.42	11	168519	66223	1991649	99.63	0	0
1558	JAUTFF000000000.1	28	36	24	21	17	23	13	4.61	14	7	17	113.03	0	1121 + 2 part	371 + 1 part	1094 + 2 part	88 + 0 part	5 + 0 part	1.001	41.21	4	421412	131143	2028912	100	0	0
1559	JAUTFE000000000.1	30	38	24	21	17	23	14	4.31	13	7	16	112.18	0	1125 + 2 part	373 + 1 part	1096 + 2 part	86 + 0 part	5 + 0 part	1.002	41.21	5	305932	131142	2029132	100	0	0
1564	JAUTFD000000000.1	30	35	24	20	16	22	14	3.39	13	6	8	62.43	0	1100 + 0 part	359 + 0 part	1077 + 0 part	82 + 0 part	5 + 0 part	1.001	41.3	4	305938	171083	1966307	100	0	0
1566	JAUTFC000000000.1	26	30	22	18	14	20	13	6.69	12	6	17	173.29	0	1129 + 2 part	367 + 1 part	1102 + 2 part	80 + 0 part	5 + 0 part	1.002	41.14	4	378415	170402	2037035	100	0	0
1570	JAUTFB000000000.1	28	35	25	21	17	24	13	4.26	13	6	15	112.75	0	1143 + 2 part	376 + 1 part	1111 + 2 part	88 + 0 part	5 + 0 part	1.002	41.22	5	305988	134845	2064699	100	0	0
1571	JAUTFA000000000.1	38	48	33	25	19	29	16	10.33	22	9	12	279.08	0	1132 + 1 part	367 + 0 part	1105 + 1 part	80 + 0 part	5 + 0 part	1.003	41.3	6	305000	93709	2004403	100	0	0
1572	JAUTEZ000000000.1	30	38	26	21	18	25	15	4.3	16	7	16	114.23	0	1154 + 0 part	376 + 0 part	1120 + 0 part	89 + 0 part	5 + 0 part	1.001	41.21	5	305933	124767	2070350	100	0	0
1573	JAUTEY000000000.1	27	36	24	19	16	23	14	4.31	15	7	16	113.83	0	1145 + 0 part	376 + 0 part	1115 + 0 part	90 + 0 part	5 + 0 part	1.002	41.21	5	305933	170442	2069548	100	0	0
1574	JAUTEX000000000.1	26	36	24	19	16	23	14	4.31	15	7	16	113.09	0	1148 + 0 part	377 + 0 part	1121 + 0 part	89 + 0 part	5 + 0 part	1.002	41.21	5	305933	170440	2068932	100	0	0
1575	JAUTEW000000000.1	63	77	59	38	22	51	16	59.68	146	26	54	2141.58	0	1159 + 0 part	350 + 0 part	1121 + 0 part	78 + 0 part	4 + 0 part	1.006	41.41	10	168473	66949	1988689	99.63	0	0
1577	JAUTEV000000000.1	31	40	24	20	17	23	15	4.15	15	7	15	110.81	0	1152 + 1 part	373 + 0 part	1121 + 1 part	89 + 0 part	5 + 0 part	1.002	41.21	5	305935	131142	2070148	100	0	0
1583	JAUTEU000000000.1	28	33	23	19	16	21	16	3.88	15	5	12	105.01	0	1128 + 0 part	372 + 0 part	1102 + 0 part	89 + 0 part	5 + 0 part	1.001	41.18	5	306027	131119	2039470	100	0	0
1584	JAUTET000000000.1	52	68	43	37	26	40	14	61.38	152	20	61	2385.08	0	1185 + 0 part	371 + 0 part	1154 + 0 part	84 + 0 part	4 + 0 part	1.005	41.05	8	267695	83305	2103839	100	0	0
1585	JAUTES000000000.1	33	39	25	21	18	23	16	3.93	16	5	12	104.39	0	1133 + 0 part	369 + 0 part	1106 + 0 part	89 + 0 part	5 + 0 part	1.001	41.18	5	306027	93645	2038930	100	0	0
1586	JAUTER000000000.1	53	56	45	25	21	32	15	4.19	13	6	10	126.57	0	1179 + 6 part	378 + 4 part	1146 + 6 part	90 + 1 part	5 + 0 part	1.009	41.1	6	306456	109814	2137513	100	0.37	100
1588	JAUTEQ000000000.1	85	108	79	49	34	63	13	49.95	118	30	49	1927.77	0	1215 + 2 part	377 + 0 part	1183 + 2 part	88 + 0 part	5 + 0 part	1.008	40.92	14	167861	47145	2180672	100	0	0
1589	JAUTEP000000000.1	87	116	82	47	33	62	12	49.98	115	30	51	1924.68	0	1228 + 0 part	379 + 0 part	1193 + 0 part	90 + 0 part	5 + 0 part	1.008	40.9	14	167861	47123	2193577	100	0	0
1590	JAUTEO000000000.1	83	112	80	49	33	63	12	49.84	116	29	48	1921.89	0	1218 + 1 part	375 + 0 part	1185 + 1 part	89 + 0 part	5 + 0 part	1.008	40.92	14	167861	46404	2179348	100	0	0
1591	JAUTEN000000000.1	73	91	66	45	35	53	14	48.37	109	25	53	1752.05	0	1299 + 1 part	402 + 1 part	1261 + 1 part	95 + 1 part	5 + 0 part	1.008	41.1	13	161248	57926	2280622	100	0.37	0
1594	JAUTEM000000000.1	77	100	69	44	35	54	14	47.91	109	25	50	1748.99	0	1294 + 3 part	397 + 1 part	1256 + 3 part	96 + 1 part	5 + 0 part	1.009	41.1	13	161248	57926	2278435	100	0.37	0
1595	JAUTEL000000000.1	46	55	44	34	27	37	19	60.59	135	17	58	3084.82	0	1202 + 0 part	383 + 0 part	1176 + 0 part	107 + 0 part	4 + 0 part	1.003	41.43	10	164763	78195	2158664	100	0	0
1597	JAUTEK000000000.1	48	58	46	35	29	38	19	60.61	134	17	57	3084.66	0	1203 + 0 part	382 + 0 part	1175 + 0 part	107 + 0 part	4 + 0 part	1.003	41.43	10	164763	76338	2158944	100	0	0
1601	JAUTEJ000000000.1	55	60	53	38	30	44	15	64.66	159	24	51	2486.61	0	1213 + 0 part	375 + 0 part	1180 + 0 part	84 + 0 part	3 + 2 part	1.006	41.09	10	201269	64242	2149003	100	0.06	0
1607	JAUTEI000000000.1	71	86	65	42	29	55	21	59.4	130	28	60	2380.29	0	1289 + 1 part	391 + 0 part	1250 + 1 part	91 + 0 part	3 + 2 part	1.006	40.96	12	134807	69315	2302280	100	0	0
